# Supplementary material for: Phytochemistry, Medicinal Properties, Bioactive Compounds, and Therapeutic Potential of the Genus Eremophila (Scrophulariaceae)
Source: Molecules. 2022 Nov 10;27(22):7734. doi: 10.3390/molecules27227734 (PMC9697388; doi:10.3390/molecules27227734)
Supplement: Supplementary file 1 [file molecules-27-07734-s001.zip]

Archive with 1 entries (1 files):
- molecules-1998812-supplementary.pdf
